# Supplementary material for: Avellanin A Has an Antiproliferative Effect on TP-Induced RWPE-1 Cells via the PI3K-Akt Signalling Pathway
Source: Mar Drugs. 2024 Jun 13;22(6):275. doi: 10.3390/md22060275 (PMC11205091; doi:10.3390/md22060275)
Supplement: Supplementary file 1 [file marinedrugs-22-00275-s001.zip]

Archive with 1 entries (1 files):
- marinedrugs-3036305-supplementary.pdf
